# Supplementary material for: Diabetic Rats Induced Using a High-Fat Diet and Low-Dose Streptozotocin Treatment Exhibit Gut Microbiota Dysbiosis and Osteoporotic Bone Pathologies
Source: Nutrients. 2024 Apr 19;16(8):1220. doi: 10.3390/nu16081220 (PMC11054352; doi:10.3390/nu16081220)
Supplement: Supplementary file 1 [file nutrients-16-01220-s001.zip]

Archive with 1 entries (1 files):
- nutrients-2923379-supplementary.pdf
